# Supplementary material for: Optimizing hybrid ensemble feature selection strategies for transcriptomic biomarker discovery in complex diseases
Source: NAR Genom Bioinform. 2024 Jul 11;6(3):lqae079. doi: 10.1093/nargab/lqae079 (PMC11237901; doi:10.1093/nargab/lqae079)
Supplement: lqae079_Supplemental_Files [file lqae079_supplemental_files.zip]

Archive with 6 entries (6 files):
- SupplementaryFigureS1.pdf
- SupplementaryFigureS2.pdf
- SupplementaryFigureS3.pdf
- SupplementaryFigureS4.pdf
- SupplementaryFigureS5.pdf
- Supplementary_Data.docx
